# Supplementary material for: Dissimilar Ligands Bind in a Similar Fashion: A Guide to Ligand Binding-Mode Prediction with Application to CELPP Studies
Source: Int J Mol Sci. 2021 Nov 15;22(22):12320. doi: 10.3390/ijms222212320 (PMC8625032; doi:10.3390/ijms222212320)
Supplement: Supplementary file 1 [file ijms-22-12320-s001.zip]

Archive with 1 entries (1 files):
- ijms-1425845-supplementary.pdf
